# Supplementary material for: Larger colony sizes favoured the evolution of more worker castes in ants
Source: Nat Ecol Evol. 2024 Aug 26;8(10):1959–71. doi: 10.1038/s41559-024-02512-7 (PMC7616618; doi:10.1038/s41559-024-02512-7)
Supplement: Supplementary file 3 — Supplementary Tables 1–26. [file 41559_2024_2512_MOESM3_ESM.xlsx]

## Sheet: Supplementary Table 1
Supplementary Table 1. The average number of transitions between each number of castes based on ancestral state reconstructions across 400 trees. Based on the most conservative estimate for each transition type across 400 trees, multiple worker castes have evolved from ancestors with a single worker caste at least 27 times.
	Number of castes of the descendant
Ancestral number of castes	1	2	3	4
1	1003.57	33.13	5.21	0.33
2	14.89	221.04	6.46	1.24
3	0.65	0.64	11.9	2.28
4	0.01	0	0.17	0.48

## Sheet: Supplementary Table 2
Supplementary Table 2. Model selection summary table for phylogenetic path analysis analysing the relationship between colony size, queen mating frequency, number of queens per colony and number of worker castes (single caste/multiple castes; N species = 94). Analysis repeated over four different MCC ant trees from Economo et al., 2018. q = number of parameters estimated in the path model; C = Fi…
Phylogeny	Model	q	C	p	CICc	ΔCICc	ω
NC uniform stem	one	7	3.01	0.81	18.31	0	0.73
NC uniform stem	three	8	3.04	0.55	20.73	2.43	0.22
NC uniform stem	two	7	8.45	0.21	23.75	5.44	0.05
NC uniform stem	four	7	16.24	0.01	31.55	13.24	0
NC uniform crown	one	7	2.95	0.82	18.25	0	0.74
NC uniform crown	three	8	2.85	0.58	20.54	2.29	0.24
NC uniform crown	two	7	9.84	0.13	25.15	6.9	0.02
NC uniform crown	four	7	15.38	0.02	30.68	12.43	0
FBD stem	one	7	2.97	0.81	18.27	0	0.54
FBD stem	three	8	2.06	0.72	19.76	1.48	0.26
FBD stem	two	7	4.87	0.56	20.18	1.9	0.21
FBD stem	four	7	15.89	0.01	31.19	12.92	0
FBD crown	one	7	2.18	0.9	17.48	0	0.67
FBD crown	three	8	2.11	0.72	19.8	2.32	0.21
FBD crown	two	7	5.52	0.48	20.82	3.34	0.13
FBD crown	four	7	15.93	0.01	31.23	13.75	0

## Sheet: Supplementary Table 3
Supplementary Table 3. Standardised path coefficients from phylogenetic path analysis for the hypothesised direct links between colony size, queen mating frequency, number of queens per colony and number of worker castes (N species = 94). Coefficients are presented along with their standard errors and confidence intervals for each of the four alternative causal models tested. Analysis repeated ov…
Causal_relationship	Path_coefficient	SE	Lower_95_CI	Upper_95_CI	Model_number	Tree
CS_affects_CN	1.22	0.31	0.69	1.92	One	NCuniform_stem
MF_affects_CN	0	0	0	0	One	NCuniform_stem
CN_affects_CS	0	0	0	0	One	NCuniform_stem
CS_affects_MF	0.28	0.08	0.14	0.45	One	NCuniform_stem
PG_affects_MF	-0.04	0.07	-0.16	0.08	One	NCuniform_stem
CS_affects_CN	0	0	0	0	Two	NCuniform_stem
MF_affects_CN	0	0	0	0	Two	NCuniform_stem
CN_affects_CS	0.76	0.19	0.36	1.15	Two	NCuniform_stem
CS_affects_MF	0.28	0.08	0.12	0.45	Two	NCuniform_stem
PG_affects_MF	-0.04	0.07	-0.17	0.08	Two	NCuniform_stem
CS_affects_CN	1.18	0.35	0.56	1.92	Three	NCuniform_stem
MF_affects_CN	0.09	0.31	-0.57	0.69	Three	NCuniform_stem
CN_affects_CS	0	0	0	0	Three	NCuniform_stem
CS_affects_MF	0.28	0.08	0.12	0.45	Three	NCuniform_stem
PG_affects_MF	-0.04	0.07	-0.17	0.1	Three	NCuniform_stem
CS_affects_CN	0	0	0	0	Four	NCuniform_stem
MF_affects_CN	0.35	0.26	-0.14	0.95	Four	NCuniform_stem
CN_affects_CS	0	0	0	0	Four	NCuniform_stem
CS_affects_MF	0.28	0.08	0.12	0.45	Four	NCuniform_stem
PG_affects_MF	-0.04	0.07	-0.17	0.09	Four	NCuniform_stem
CS_affects_CN	1.14	0.29	0.62	1.75	One	NCuniform_crown
MF_affects_CN	0	0	0	0	One	NCuniform_crown
CN_affects_CS	0	0	0	0	One	NCuniform_crown
CS_affects_MF	0.22	0.08	0.07	0.37	One	NCuniform_crown
PG_affects_MF	0	0.06	-0.12	0.11	One	NCuniform_crown
CS_affects_CN	0	0	0	0	Two	NCuniform_crown
MF_affects_CN	0	0	0	0	Two	NCuniform_crown
CN_affects_CS	0.77	0.19	0.42	1.15	Two	NCuniform_crown
CS_affects_MF	0.22	0.08	0.07	0.36	Two	NCuniform_crown
PG_affects_MF	0	0.06	-0.12	0.12	Two	NCuniform_crown
CS_affects_CN	1.1	0.34	0.47	1.79	Three	NCuniform_crown
MF_affects_CN	0.09	0.31	-0.63	0.71	Three	NCuniform_crown
CN_affects_CS	0	0	0	0	Three	NCuniform_crown
CS_affects_MF	0.22	0.08	0.06	0.36	Three	NCuniform_crown
PG_affects_MF	0	0.06	-0.13	0.1	Three	NCuniform_crown
CS_affects_CN	0	0	0	0	Four	NCuniform_crown
MF_affects_CN	0.3	0.27	-0.3	0.86	Four	NCuniform_crown
CN_affects_CS	0	0	0	0	Four	NCuniform_crown
CS_affects_MF	0.22	0.08	0.08	0.37	Four	NCuniform_crown
PG_affects_MF	0	0.06	-0.11	0.11	Four	NCuniform_crown
CS_affects_CN	1.23	0.31	0.65	1.82	One	FBD_stem
MF_affects_CN	0	0	0	0	One	FBD_stem
CN_affects_CS	0	0	0	0	One	FBD_stem
CS_affects_MF	0.32	0.08	0.15	0.48	One	FBD_stem
PG_affects_MF	-0.03	0.06	-0.15	0.09	One	FBD_stem
CS_affects_CN	0	0	0	0	Two	FBD_stem
MF_affects_CN	0	0	0	0	Two	FBD_stem
CN_affects_CS	0.62	0.18	0.29	0.95	Two	FBD_stem
CS_affects_MF	0.32	0.08	0.16	0.47	Two	FBD_stem
PG_affects_MF	-0.03	0.06	-0.15	0.09	Two	FBD_stem
CS_affects_CN	1.18	0.35	0.49	2.01	Three	FBD_stem
MF_affects_CN	0.11	0.32	-0.52	0.73	Three	FBD_stem
CN_affects_CS	0	0	0	0	Three	FBD_stem
CS_affects_MF	0.32	0.08	0.15	0.45	Three	FBD_stem
PG_affects_MF	-0.03	0.06	-0.16	0.09	Three	FBD_stem
CS_affects_CN	0	0	0	0	Four	FBD_stem
MF_affects_CN	0.27	0.27	-0.32	0.89	Four	FBD_stem
CN_affects_CS	0	0	0	0	Four	FBD_stem
CS_affects_MF	0.32	0.08	0.16	0.48	Four	FBD_stem
PG_affects_MF	-0.03	0.06	-0.15	0.1	Four	FBD_stem
CS_affects_CN	1.15	0.3	0.64	1.77	One	FBD_crown
MF_affects_CN	0	0	0	0	One	FBD_crown
CN_affects_CS	0	0	0	0	One	FBD_crown
CS_affects_MF	0.27	0.08	0.13	0.41	One	FBD_crown
PG_affects_MF	-0.05	0.07	-0.19	0.08	One	FBD_crown
CS_affects_CN	0	0	0	0	Two	FBD_crown
MF_affects_CN	0	0	0	0	Two	FBD_crown
CN_affects_CS	0.78	0.19	0.35	1.12	Two	FBD_crown
CS_affects_MF	0.27	0.08	0.1	0.42	Two	FBD_crown
PG_affects_MF	-0.05	0.07	-0.17	0.08	Two	FBD_crown
CS_affects_CN	1.12	0.34	0.51	1.92	Three	FBD_crown
MF_affects_CN	0.08	0.31	-0.67	0.66	Three	FBD_crown
CN_affects_CS	0	0	0	0	Three	FBD_crown
CS_affects_MF	0.27	0.08	0.1	0.41	Three	FBD_crown
PG_affects_MF	-0.05	0.07	-0.17	0.07	Three	FBD_crown
CS_affects_CN	0	0	0	0	Four	FBD_crown
MF_affects_CN	0.33	0.27	-0.26	0.82	Four	FBD_crown
CN_affects_CS	0	0	0	0	Four	FBD_crown
CS_affects_MF	0.27	0.08	0.11	0.41	Four	FBD_crown
PG_affects_MF	-0.05	0.07	-0.19	0.09	Four	FBD_crown

## Sheet: Supplementary Table 4
Supplementary Table 4. Transition rate estimates from BayesTraits rj MCMC Discrete dependent analysis testing for correlated evolution between colony size and number of worker castes (single/multiple castes) across 400 phylogenetic trees (dependent vs independent Discrete models; Bayes Factor (BF) = 20.83), see Fig. 5 in the main text. Species were classed as having either small or large colony s…
Number of castes	Colony size	Median	Mean	95% HPD interval	% Zero	ESS
Single to multiple	Small	0	0	[0, 0]	1	0
Single	Small to large	9.21	9.28	[7.35, 11.58]	0	2079.86
Multiple to single	Small	0	3.18	[0, 10.57]	0.66	2000
Multiple	Small to large	8.92	7.37	[0, 11.12]	0.21	2000
Single	Large to small	9.21	9.29	[7.44, 11.68]	0	2092.51
Single to multiple	Large	9.2	9.27	[7.28, 11.51]	0	2074.2
Multiple	Large to small	9.21	9.28	[7.35, 11.55]	0	2082.81
Multiple to single	Large	9.2	9.27	[7.27, 11.51]	0	2193.32

## Sheet: Supplementary Table 5
Supplementary Table 5. Transition rate estimates from BayesTraits rj MCMC Discrete independent analysis testing for correlated evolution between queen mating frequency and number of worker castes (single/multiple castes) across 400 phylogenetic trees (dependent vs independent Discrete models; Bayes Factor (BF) = -1.39). Species were classed as having either low or high mating frequencies based on…
Transition	Median	Mean	95% HPD interval	% Zero	ESS
Low mating to high mating	4.14	4.33	[2.27, 6.6]	0	2000
High mating to low mating	4.09	4.04	[0, 6.55]	0.1	2279.44
Single caste to multiple castes	4.11	4.23	[2.36, 6.82]	0.01	2192.67
Multiple castes to single caste	4.11	4.15	[0, 6.78]	0.08	1212.96

## Sheet: Supplementary Table 6
Supplementary Table 6. Phylogenetic heritability estimates for colony size and queen mating frequency calculated using BPMMs across 400 trees.
Response trait	Random effects	Posterior mode (CI)	Phylogenetic H2 (CI)
Colony size	Phylogenetic variance (VA)	1.21 (0.80 to 1.80)	72.61 (59.67 to 84.02)
	Residual variance (VR)	0.47 (0.34 to 0.61)
Queen mating frequency	Phylogenetic variance (VA)	0.11 (0.06 to 0.20)	88.94 (74.01 to 99.86)
	Residual variance (VR)	0.02 (0.00 to 0.03)

## Sheet: Supplementary Table 7
Supplementary Table 7. Model selection summary table for phylogenetic path analysis analysing the relationship between colony size, queen mating frequency, queen number and variation in worker size (N species = 94). Analysis performed over all species for which data on all four traits was available. Analysis repeated over four different MCC ant trees from Economo et al., 2018. q = number of param…
Phylogeny	Model	q	C	p	CICc	∆CICc	ω
NC uniform stem	one	7	4.29	0.64	19.59	0	0.34
NC uniform stem	three	8	1.97	0.74	19.66	0.08	0.33
NC uniform stem	two	7	4.39	0.62	19.69	0.1	0.33
NC uniform stem	four	7	18.64	0	33.94	14.36	0
NC uniform crown	two	7	3.78	0.71	19.09	0	0.46
NC uniform crown	one	7	4.53	0.61	19.83	0.75	0.32
NC uniform crown	three	8	2.85	0.58	20.55	1.46	0.22
NC uniform crown	four	7	18.76	0	34.06	14.97	0
FBD stem	two	7	3.9	0.69	19.2	0	0.56
FBD stem	one	7	5.48	0.48	20.79	1.59	0.25
FBD stem	three	8	3.75	0.44	21.44	2.25	0.18
FBD stem	four	7	19.5	0	34.8	15.6	0
FBD crown	two	7	2.73	0.84	18.04	0	0.45
FBD crown	one	7	3.24	0.78	18.55	0.51	0.35
FBD crown	three	8	2.02	0.73	19.71	1.67	0.2
FBD crown	four	7	18.55	0	33.86	15.82	0

## Sheet: Supplementary Table 8
Supplementary Table 8. Standardised path coefficients from phylogenetic path analysis for the hypothesised direct links between colony size, queen mating frequency, number of queens per colony and variation in worker size. Coefficients are presented along with their standard errors and confidence intervals for each of the four alternative causal models tested (N species = 94). Analysis repeated o…
Causal_relationship	Path_coefficient	SE	Lower_95_CI	Upper_95_CI	Model_number	Tree
CS_affects_SV	0.51	0.11	0.3	0.72	One	NCuniform_stem
MF_affects_SV	0	0	0	0	One	NCuniform_stem
SV_affects_CS	0	0	0	0	One	NCuniform_stem
CS_affects_MF	0.29	0.09	0.13	0.48	One	NCuniform_stem
PG_affects_MF	-0.15	0.07	-0.28	-0.01	One	NCuniform_stem
CS_affects_SV	0	0	0	0	Two	NCuniform_stem
MF_affects_SV	0	0	0	0	Two	NCuniform_stem
SV_affects_CS	0.35	0.08	0.19	0.5	Two	NCuniform_stem
CS_affects_MF	0.29	0.09	0.11	0.44	Two	NCuniform_stem
PG_affects_MF	-0.15	0.07	-0.29	-0.03	Two	NCuniform_stem
CS_affects_SV	0.47	0.12	0.23	0.74	Three	NCuniform_stem
MF_affects_SV	0.13	0.13	-0.12	0.35	Three	NCuniform_stem
SV_affects_CS	0	0	0	0	Three	NCuniform_stem
CS_affects_MF	0.29	0.09	0.12	0.47	Three	NCuniform_stem
PG_affects_MF	-0.15	0.07	-0.28	-0.03	Three	NCuniform_stem
CS_affects_SV	0	0	0	0	Four	NCuniform_stem
MF_affects_SV	0.29	0.13	0.05	0.54	Four	NCuniform_stem
SV_affects_CS	0	0	0	0	Four	NCuniform_stem
CS_affects_MF	0.29	0.09	0.1	0.46	Four	NCuniform_stem
PG_affects_MF	-0.15	0.07	-0.29	-0.03	Four	NCuniform_stem
CS_affects_SV	0.5	0.11	0.29	0.72	One	NCuniform_crown
MF_affects_SV	0	0	0	0	One	NCuniform_crown
SV_affects_CS	0	0	0	0	One	NCuniform_crown
CS_affects_MF	0.26	0.09	0.1	0.42	One	NCuniform_crown
PG_affects_MF	-0.15	0.06	-0.27	-0.02	One	NCuniform_crown
CS_affects_SV	0	0	0	0	Two	NCuniform_crown
MF_affects_SV	0	0	0	0	Two	NCuniform_crown
SV_affects_CS	0.33	0.08	0.17	0.49	Two	NCuniform_crown
CS_affects_MF	0.26	0.09	0.09	0.44	Two	NCuniform_crown
PG_affects_MF	-0.15	0.06	-0.28	-0.02	Two	NCuniform_crown
CS_affects_SV	0.47	0.12	0.22	0.69	Three	NCuniform_crown
MF_affects_SV	0.11	0.13	-0.17	0.39	Three	NCuniform_crown
SV_affects_CS	0	0	0	0	Three	NCuniform_crown
CS_affects_MF	0.26	0.09	0.1	0.42	Three	NCuniform_crown
PG_affects_MF	-0.15	0.06	-0.27	-0.01	Three	NCuniform_crown
CS_affects_SV	0	0	0	0	Four	NCuniform_crown
MF_affects_SV	0.28	0.13	0.04	0.55	Four	NCuniform_crown
SV_affects_CS	0	0	0	0	Four	NCuniform_crown
CS_affects_MF	0.26	0.09	0.1	0.41	Four	NCuniform_crown
PG_affects_MF	-0.15	0.06	-0.27	0	Four	NCuniform_crown
CS_affects_SV	0.52	0.11	0.34	0.74	One	FBD_stem
MF_affects_SV	0	0	0	0	One	FBD_stem
SV_affects_CS	0	0	0	0	One	FBD_stem
CS_affects_MF	0.33	0.09	0.14	0.5	One	FBD_stem
PG_affects_MF	-0.17	0.07	-0.29	-0.05	One	FBD_stem
CS_affects_SV	0	0	0	0	Two	FBD_stem
MF_affects_SV	0	0	0	0	Two	FBD_stem
SV_affects_CS	0.25	0.07	0.11	0.39	Two	FBD_stem
CS_affects_MF	0.33	0.09	0.14	0.49	Two	FBD_stem
PG_affects_MF	-0.17	0.07	-0.3	-0.04	Two	FBD_stem
CS_affects_SV	0.48	0.12	0.22	0.72	Three	FBD_stem
MF_affects_SV	0.11	0.13	-0.17	0.37	Three	FBD_stem
SV_affects_CS	0	0	0	0	Three	FBD_stem
CS_affects_MF	0.33	0.09	0.16	0.51	Three	FBD_stem
PG_affects_MF	-0.17	0.07	-0.29	-0.04	Three	FBD_stem
CS_affects_SV	0	0	0	0	Four	FBD_stem
MF_affects_SV	0.31	0.13	0.05	0.57	Four	FBD_stem
SV_affects_CS	0	0	0	0	Four	FBD_stem
CS_affects_MF	0.33	0.09	0.15	0.5	Four	FBD_stem
PG_affects_MF	-0.17	0.07	-0.31	-0.04	Four	FBD_stem
CS_affects_SV	0.5	0.11	0.29	0.7	One	FBD_crown
MF_affects_SV	0	0	0	0	One	FBD_crown
SV_affects_CS	0	0	0	0	One	FBD_crown
CS_affects_MF	0.28	0.09	0.1	0.44	One	FBD_crown
PG_affects_MF	-0.15	0.07	-0.28	0	One	FBD_crown
CS_affects_SV	0	0	0	0	Two	FBD_crown
MF_affects_SV	0	0	0	0	Two	FBD_crown
SV_affects_CS	0.33	0.08	0.18	0.49	Two	FBD_crown
CS_affects_MF	0.28	0.09	0.13	0.44	Two	FBD_crown
PG_affects_MF	-0.15	0.07	-0.27	-0.02	Two	FBD_crown
CS_affects_SV	0.47	0.12	0.24	0.7	Three	FBD_crown
MF_affects_SV	0.08	0.13	-0.15	0.34	Three	FBD_crown
SV_affects_CS	0	0	0	0	Three	FBD_crown
CS_affects_MF	0.28	0.09	0.11	0.43	Three	FBD_crown
PG_affects_MF	-0.15	0.07	-0.28	-0.02	Three	FBD_crown
CS_affects_SV	0	0	0	0	Four	FBD_crown
MF_affects_SV	0.27	0.13	0	0.54	Four	FBD_crown
SV_affects_CS	0	0	0	0	Four	FBD_crown
CS_affects_MF	0.28	0.09	0.1	0.44	Four	FBD_crown
PG_affects_MF	-0.15	0.07	-0.28	-0.02	Four	FBD_crown

## Sheet: Supplementary Table 9
Supplementary Table 9. Model selection summary table for phylogenetic path analysis analysing the relationship between colony size, queen mating frequency, number of queens and variation in worker size (N species = 60). Analysis only performed over species that have a single worker caste. Analysis repeated over four different MCC ant trees from Economo et al., 2018. q = number of parameters estim…
Phylogeny	Model	q	C	p	CICc	∆CICc	ω
NC uniform stem	two	7	2.12	0.91	18.27	0	0.73
NC uniform stem	one	7	5.42	0.49	21.57	3.3	0.14
NC uniform stem	three	8	3.3	0.51	22.12	3.85	0.11
NC uniform stem	four	7	9.36	0.15	25.51	7.24	0.02
NC uniform crown	two	7	2.64	0.85	18.79	0	0.72
NC uniform crown	one	7	5.78	0.45	21.94	3.14	0.15
NC uniform crown	three	8	3.66	0.45	22.48	3.69	0.11
NC uniform crown	four	7	9.72	0.14	25.87	7.08	0.02
FBD stem	two	7	1.82	0.94	17.97	0	0.71
FBD stem	one	7	4.93	0.55	21.09	3.11	0.15
FBD stem	three	8	2.81	0.59	21.63	3.66	0.11
FBD stem	four	7	8.87	0.18	25.03	7.05	0.02
FBD crown	two	7	2.03	0.92	18.18	0	0.75
FBD crown	one	7	5.54	0.48	21.69	3.51	0.13
FBD crown	three	8	3.41	0.49	22.24	4.05	0.1
FBD crown	four	7	9.48	0.15	25.63	7.45	0.02

## Sheet: Supplementary Table 10
Supplementary Table 10. Standardised path coefficients from phylogenetic path analysis for the hypothesised direct links between colony size, queen mating frequency, number of queens per colony and variation in worker size. Coefficients are presented along with their standard errors and confidence intervals for each of the four alternative causal models tested (N species = 60). Analysis only perf…
Causal_relationship	Path_coefficient	SE	Lower_95_CI	Upper_95_CI	Model_number	Tree
CS_affects_SV	0.29	0.13	0.03	0.54	One	NCuniform_stem
MF_affects_SV	0	0	0	0	One	NCuniform_stem
SV_affects_CS	0	0	0	0	One	NCuniform_stem
CS_affects_MF	0.19	0.09	0.02	0.37	One	NCuniform_stem
PG_affects_MF	-0.05	0.06	-0.18	0.07	One	NCuniform_stem
CS_affects_SV	0	0	0	0	Two	NCuniform_stem
MF_affects_SV	0	0	0	0	Two	NCuniform_stem
SV_affects_CS	0.18	0.09	-0.01	0.37	Two	NCuniform_stem
CS_affects_MF	0.19	0.09	0.01	0.35	Two	NCuniform_stem
PG_affects_MF	-0.05	0.06	-0.17	0.07	Two	NCuniform_stem
CS_affects_SV	0.34	0.14	0.07	0.61	Three	NCuniform_stem
MF_affects_SV	-0.13	0.14	-0.41	0.13	Three	NCuniform_stem
SV_affects_CS	0	0	0	0	Three	NCuniform_stem
CS_affects_MF	0.19	0.09	0.01	0.36	Three	NCuniform_stem
PG_affects_MF	-0.05	0.06	-0.17	0.08	Three	NCuniform_stem
CS_affects_SV	0	0	0	0	Four	NCuniform_stem
MF_affects_SV	0.01	0.13	-0.24	0.26	Four	NCuniform_stem
SV_affects_CS	0	0	0	0	Four	NCuniform_stem
CS_affects_MF	0.19	0.09	0.02	0.36	Four	NCuniform_stem
PG_affects_MF	-0.05	0.06	-0.17	0.07	Four	NCuniform_stem
CS_affects_SV	0.29	0.13	0.03	0.53	One	NCuniform_crown
MF_affects_SV	0	0	0	0	One	NCuniform_crown
SV_affects_CS	0	0	0	0	One	NCuniform_crown
CS_affects_MF	0.15	0.06	0.02	0.26	One	NCuniform_crown
PG_affects_MF	-0.01	0.05	-0.1	0.09	One	NCuniform_crown
CS_affects_SV	0	0	0	0	Two	NCuniform_crown
MF_affects_SV	0	0	0	0	Two	NCuniform_crown
SV_affects_CS	0.19	0.09	0.03	0.39	Two	NCuniform_crown
CS_affects_MF	0.15	0.06	0.02	0.28	Two	NCuniform_crown
PG_affects_MF	-0.01	0.05	-0.11	0.09	Two	NCuniform_crown
CS_affects_SV	0.34	0.14	0.08	0.61	Three	NCuniform_crown
MF_affects_SV	-0.13	0.14	-0.39	0.11	Three	NCuniform_crown
SV_affects_CS	0	0	0	0	Three	NCuniform_crown
CS_affects_MF	0.15	0.06	0.04	0.27	Three	NCuniform_crown
PG_affects_MF	-0.01	0.05	-0.1	0.09	Three	NCuniform_crown
CS_affects_SV	0	0	0	0	Four	NCuniform_crown
MF_affects_SV	0.01	0.13	-0.25	0.27	Four	NCuniform_crown
SV_affects_CS	0	0	0	0	Four	NCuniform_crown
CS_affects_MF	0.15	0.06	0.02	0.27	Four	NCuniform_crown
PG_affects_MF	-0.01	0.05	-0.11	0.1	Four	NCuniform_crown
CS_affects_SV	0.29	0.13	0.01	0.52	One	FBD_stem
MF_affects_SV	0	0	0	0	One	FBD_stem
SV_affects_CS	0	0	0	0	One	FBD_stem
CS_affects_MF	0.21	0.08	0.05	0.37	One	FBD_stem
PG_affects_MF	-0.04	0.06	-0.15	0.07	One	FBD_stem
CS_affects_SV	0	0	0	0	Two	FBD_stem
MF_affects_SV	0	0	0	0	Two	FBD_stem
SV_affects_CS	0.15	0.08	-0.01	0.31	Two	FBD_stem
CS_affects_MF	0.21	0.08	0.06	0.36	Two	FBD_stem
PG_affects_MF	-0.04	0.06	-0.16	0.07	Two	FBD_stem
CS_affects_SV	0.34	0.14	0.07	0.63	Three	FBD_stem
MF_affects_SV	-0.13	0.14	-0.41	0.13	Three	FBD_stem
SV_affects_CS	0	0	0	0	Three	FBD_stem
CS_affects_MF	0.21	0.08	0.06	0.4	Three	FBD_stem
PG_affects_MF	-0.04	0.06	-0.15	0.09	Three	FBD_stem
CS_affects_SV	0	0	0	0	Four	FBD_stem
MF_affects_SV	0.01	0.13	-0.26	0.26	Four	FBD_stem
SV_affects_CS	0	0	0	0	Four	FBD_stem
CS_affects_MF	0.21	0.08	0.04	0.36	Four	FBD_stem
PG_affects_MF	-0.04	0.06	-0.16	0.09	Four	FBD_stem
CS_affects_SV	0.29	0.13	0.04	0.56	One	FBD_crown
MF_affects_SV	0	0	0	0	One	FBD_crown
SV_affects_CS	0	0	0	0	One	FBD_crown
CS_affects_MF	0.21	0.09	0.04	0.37	One	FBD_crown
PG_affects_MF	-0.03	0.07	-0.17	0.12	One	FBD_crown
CS_affects_SV	0	0	0	0	Two	FBD_crown
MF_affects_SV	0	0	0	0	Two	FBD_crown
SV_affects_CS	0.17	0.09	0	0.35	Two	FBD_crown
CS_affects_MF	0.21	0.09	0.04	0.38	Two	FBD_crown
PG_affects_MF	-0.03	0.07	-0.16	0.12	Two	FBD_crown
CS_affects_SV	0.34	0.14	0.06	0.59	Three	FBD_crown
MF_affects_SV	-0.13	0.14	-0.4	0.13	Three	FBD_crown
SV_affects_CS	0	0	0	0	Three	FBD_crown
CS_affects_MF	0.21	0.09	0.04	0.38	Three	FBD_crown
PG_affects_MF	-0.03	0.07	-0.17	0.12	Three	FBD_crown
CS_affects_SV	0	0	0	0	Four	FBD_crown
MF_affects_SV	0.01	0.13	-0.23	0.29	Four	FBD_crown
SV_affects_CS	0	0	0	0	Four	FBD_crown
CS_affects_MF	0.21	0.09	0.05	0.38	Four	FBD_crown
PG_affects_MF	-0.03	0.07	-0.18	0.11	Four	FBD_crown

[truncated: 16 more sheets: Supplementary Table 11, Supplementary Table 12, Supplementary Table 13, Supplementary Table 14, Supplementary Table 15, Supplementary Table 16, Supplementary Table 17, Supplementary Table 18, Supplementary Table 19, Supplementary Table 20, Supplementary Table 21, Supplementary Table 22, Supplementary Table 23, Supplementary Table 24, Supplementary Table 25, Supplementary Table 26]
